# Supplementary material for: Electron paramagnetic resonance spectroscopy reveals alterations in the redox state of endogenous copper and iron complexes in photodynamic stress-induced ischemic mouse liver
Source: Redox Biol. 2020 May 12;34:101566. doi: 10.1016/j.redox.2020.101566 (PMC7251382; doi:10.1016/j.redox.2020.101566)
Supplement: Multimedia component 1 [file mmc1.xml]

<?xml version="1.0" encoding="UTF-8" standalone="no"?><data:data><datasets><author>monika.jakubowska@uj.edu.pl</author><type>0</type><dataset><value>3</value><reason>Other (please explain)</reason><comments>Data will be made available upon request.</comments></dataset></datasets></data:data>
